# Supplementary material for: Chiroptical Sensing of Amino Acid Derivatives by Host–Guest Complexation with Cyclo[6]aramide
Source: Molecules. 2021 Jul 2;26(13):4064. doi: 10.3390/molecules26134064 (PMC8271771; doi:10.3390/molecules26134064)
Supplement: Supplementary file 1 [file molecules-26-04064-s001.zip]

Archive with 1 entries (1 files):
- molecules-1247034-supplementary.pdf
